# Supplementary material for: Coronin1C Is a GDP-Specific Rab44 Effector That Controls Osteoclast Formation by Regulating Cell Motility in Macrophages
Source: Int J Mol Sci. 2022 Jun 14;23(12):6619. doi: 10.3390/ijms23126619 (PMC9224296; doi:10.3390/ijms23126619)
Supplement: Supplementary file 1 [file ijms-23-06619-s001.zip]

Archive with 4 entries (4 files):
- Video S1.mov
- Video S2.mov
- Video S3.mov
- Video S4.mov
